# Supplementary material for: Assay development for the discovery of small-molecule inhibitors of YadA adhesion to collagen
Source: Cell Surf. 2019 May 23;5:100025. doi: 10.1016/j.tcsw.2019.100025 (PMC7388967; doi:10.1016/j.tcsw.2019.100025)
Supplement: Supplementary data 1 [file mmc1.xml]

<?xml version="1.0" encoding="UTF-8" standalone="no"?><data:data><datasets><author>dirk.linke@ibv.uio.no</author><type>0</type><dataset><value>1</value><reason>The data that has been used is confidential</reason><comments/></dataset></datasets></data:data>
